# Supplementary material for: Taking Advantage of Phosphate Functionalized Waterborne Acrylic Binders to Get Rid of Inhibitors in Direct-to-Metal Paints
Source: Polymers (Basel). 2022 Jan 13;14(2):316. doi: 10.3390/polym14020316 (PMC8778291; doi:10.3390/polym14020316)
Supplement: Supplementary file 1 [file polymers-14-00316-s001.zip]

Archive with 1 entries (1 files):
- polymers-1494218-supplementary.pdf
